# Supplementary material for: Effects of Aloe vera Flower Extract and Its Active Constituent Isoorientin on Skin Moisturization via Regulating Involucrin Expression: In Vitro and Molecular Docking Studies
Source: Molecules. 2021 Apr 30;26(9):2626. doi: 10.3390/molecules26092626 (PMC8125160; doi:10.3390/molecules26092626)
Supplement: Supplementary file 1 [file molecules-26-02626-s001.zip]

Archive with 6 entries (6 files):
- Figure A1.TIF
- Figure A2.TIF
- Figure A3.TIF
- Figure A4.TIF
- Figure A5.TIF
- Supplementary material.pdf
